# Supplementary material for: Validation of discrete time‐to‐event prediction models in the presence of competing risks
Source: Biom J. 2019 Jul 31;62(3):643–57. doi: 10.1002/bimj.201800293 (PMC7217187; doi:10.1002/bimj.201800293)
Supplement: Supplementary file 2 — Supporting Information [file BIMJ-62-643-s001.tex]

\documentclass[bimj,fleqn]{w-art}
\usepackage[]{graphicx}\usepackage[]{color}
%% maxwidth is the original width if it is less than linewidth
%% otherwise use linewidth (to make sure the graphics do not exceed the margin)
\makeatletter
\def\maxwidth{ %
  \ifdim\Gin@nat@width>\linewidth
    \linewidth
  \else
    \Gin@nat@width
  \fi
}
\makeatother

\usepackage[]{graphicx}\usepackage[]{color}


\definecolor{shadecolor}{rgb}{.97, .97, .97}
\definecolor{messagecolor}{rgb}{0, 0, 0}
\definecolor{warningcolor}{rgb}{1, 0, 1}
\definecolor{errorcolor}{rgb}{1, 0, 0}
\newenvironment{knitrout}{}{} % an empty environment to be redefined in TeX

\usepackage{alltt}

\usepackage{times}
\usepackage{setspace}
\usepackage{w-thm}
\usepackage{float}
\usepackage{todonotes}

\usepackage[authoryear]{natbib}
\setlength{\bibsep}{2pt}
\setlength{\bibhang}{2em}
\bibliographystyle{abbrvnat}

 
\newcommand{\change}[1]{{\color{blue}{#1}}}
\usepackage{changes}

\usepackage{amsbsy}
\usepackage{dsfont}
\usepackage{amsmath}
\usepackage{amsthm}
\usepackage[T1]{fontenc}
\usepackage{amssymb}
\usepackage{graphicx}
\usepackage[utf8]{inputenc}
\DeclareUnicodeCharacter{2010}{-}
\usepackage{color, colortbl}
\usepackage{multirow}
\usepackage{multicol}
\usepackage{makeidx}
\usepackage{booktabs}
\usepackage{bbold}

\definecolor{fgcolor}{rgb}{0.345, 0.345, 0.345}
\newcommand{\hlnum}[1]{\textcolor[rgb]{0.686,0.059,0.569}{#1}}%
\newcommand{\hlstr}[1]{\textcolor[rgb]{0.192,0.494,0.8}{#1}}%
\newcommand{\hlcom}[1]{\textcolor[rgb]{0.678,0.584,0.686}{\textit{#1}}}%
\newcommand{\hlopt}[1]{\textcolor[rgb]{0,0,0}{#1}}%
\newcommand{\hlstd}[1]{\textcolor[rgb]{0.345,0.345,0.345}{#1}}%
\newcommand{\hlkwa}[1]{\textcolor[rgb]{0.161,0.373,0.58}{\textbf{#1}}}%
\newcommand{\hlkwb}[1]{\textcolor[rgb]{0.69,0.353,0.396}{#1}}%
\newcommand{\hlkwc}[1]{\textcolor[rgb]{0.333,0.667,0.333}{#1}}%
\newcommand{\hlkwd}[1]{\textcolor[rgb]{0.737,0.353,0.396}{\textbf{#1}}}%
\let\hlipl\hlkwb


\newcommand{\given}{\ | \ }
\newcommand{\M}{\mathcal{M}}

\DOIsuffix{} \Volume{} \Issue{} \Year{}
\Receiveddate{} \Reviseddate{} \Accepteddate{}

\thispagestyle{plain}
 \pagestyle{empty}
\title{Supplementary material for \textit{Validation of discrete time-to-event
  prediction models in the presence of competing risks}}

%% Information for the first author.
\author{R. Heyard et al}

\begin{document}
\thispagestyle{plain}
 \pagestyle{empty}
\maketitle

\section{Description of models A, B and C}\label{app:modelsABC}
\cite{Heyard_etal2018} applied Bayesian variable selection methodology
to the OUTCOMEREA data to predict the timing of a VAP PA, while taking
the competing events (death, extubation and VAP noPA) into
account. The variables to be selected from are listed in Table
\ref{tab:variables}. They did this in a dynamic way using landmarking,
so that depending on the time since start of ventilation different
variables may be selected. The Bayesian variable selection methods
induce optimal shrinkage of the regression coefficients
\citep{HeldBoveGravestock2015}.  After these dynamic prediction models
were fitted, the authors went one step further and applied
cause-specific variable selection (CSVS) by setting cause-specific
coefficients of variables which did not have a direct effect on the
specific cause to zero. The remaining coefficients were then
corrected. This very complex model \textbf{C} is compared to simpler
versions; also see Figure \ref{fig:modelC} for the shrunken
cause-specific regression coefficients of the dynamic prediction
model. The coefficients here depend on the timing of the actual
prediction. The shrunken time- and cause-specific coefficients
\textit{without} CSVS of model \textbf{B} are to be found in Figure
\ref{fig:modelB}. The coefficients of model \textbf{A} can also be
found in the last Figure, however, by taking only the one for the
first landmark (at day 5), as this model is stationary and the
coefficients stay the same, regardless of the timing of the
prediction.

\begin{table}
\small \centering
\begin{tabular}{ll}
\hline \hline
\multicolumn{2}{c}{\textbf{Baseline variables}}\\[.2cm]
$x_1$ & admission type (1=surgical, 0=medical)\\
$x_2$ & gender (1=male, 0=female) \\
$x_3$ & Simplified Acute Physiology Score II at first day of admission (0-123) \\
$x_4$ & admitted with a pneumonia (yes or no) \\
$x_5$ & sepsis at the admission to the ICU (yes or no) \\
$x_6$ & ICU admission motif (main symptom): factor with 5 levels \\
& 1: Multiorgan failure - different shocks \\
& 2: Acute respiratory distress syndrome - COPD exacerbation\\
& 3: Acute renal failure \\
& 4: Coma \\
& 5: Continuous monitoring - Scheduled surgery - Trauma ( = Reference category) \\
$x_7$ & diabetes (yes or no) \\
$x_8$ & at least one comorbidity (yes or no) \\[.2cm]
\hline \hline
\multicolumn{2}{c}{\textbf{Time-dependent variables with possible lags ($t, t-1, t-2$)}}\\[.2cm]
$x_{9(t)}, \ x_{9(t-1)}, \ x_{9(t-2)}$ & usage of hemodialysis\\
$x_{10(t)}, \ x_{10(t-1)}, \ x_{10(t-2)}$ & presence of a catheter\\
$x_{11(t)}, \ x_{11(t-1)}, \ x_{11(t-2)}$ & daily sequential organ failure assessment score (0-24)\\
$x_{12(t)}, \ x_{12(t-1)}, \ x_{12(t-2)}$ & use of at least one antibiotic (AB) against PA (yes or no)\\
& Aminoglycosides / Penems / Fosfomycin / Ceftazidime \\
& Fluoroquinolones / Ureido-carboxypenicillins / Cefpirome/cefepime \\
$x_{13(t)}, \ x_{13(t-1)}, \ x_{13(t-2)}$ & do not resuscitate (yes or no) (DNR) \\
$x_{14(t)}, \ x_{14(t-1)}, \ x_{14(t-2)}$ & colonization or infection with P.~aeruginosa resistant \\
& to at least 2 molecules out of the 3: ticarcillin, ceftazidime or imipenem\\
\hline \hline
\end{tabular}
\caption{Potential predictors and their definition.}
\label{tab:variables}
\end{table}

\begin{figure}
\includegraphics[width = \textwidth]{figure/modelC.pdf}
\caption{Shrunken cause-specific regression coefficients of
  the dynamic prediction model \textbf{C} after dynamic variable
  selection via landmarking and cause-specific variable
  selection. The variables never selected in the variable selection
  procedure are not present in this figure.}
\label{fig:modelC}
\end{figure}

\begin{figure}
\includegraphics[width = \textwidth]{figure/modelB.pdf}
\caption{Shrunken cause-specific regression coefficients of
  the dynamic prediction model \textbf{B} without cause-specific
  variable selection. The variables never selected in the variable
  selection procedure are not present in this figure.}
\label{fig:modelB}
\end{figure}


\section{Calibration plot following \cite{vanHoorde2014}}\label{app:CPvanHoorde}
The calibration plot following the approach presented by
\cite{vanHoorde2014} can be found in Figure \ref{fig:CP}. For the CP
of cause $r$, the predicted cause-specific hazards
$\hat{\lambda}_r(t\given \mathbf{x}_{it})$ are plotted versus the
observed proportions or probabilities of cause $r$. To estimate the
observed proportions, the logistic regression framework is used as
discussed in Section 3.2 in the manuscript.
\begin{knitrout}
\definecolor{shadecolor}{rgb}{0.969, 0.969, 0.969}\color{fgcolor}\begin{figure}

{\centering \includegraphics[width=\linewidth,height=\linewidth]{figure/CP-1} 
  
}

\caption[Cause-specific calibration plots for the different models for
         the predictions of up to 21 days since start of
         ventilation]{Cause-specific calibration plots for the different models
           for the predictions of up to 21 days since start of
           ventilation. Cubic spline smoothers are added for each
           cause.}\label{fig:CP}
\end{figure}


\end{knitrout}


\section{Assessment of models for the cause-specific two-days-ahead
  prediction} \label{app:2daysAhead}

The aim of the case study in \cite{Heyard_etal2018} was the prediction
of the conditional probability
$\Pr(T = t+2, R = r \given T \geq t, \mathbf{x}_t )$. In Section
4 in the paper, the prediction performance of the model for the
cause-specific hazard was evaluated. In the following we show how
conditional versions of the cause-specific time-dependent
AUCs and PEs can be used to assess the
performance of the model to predict the probability of interest
estimated in equation (15) in the manuscript over time. We use the same
prediction models \textbf{A}, \textbf{B} and \textbf{C} for the
cause-specific hazards as before. The overall hazards to calculate
$M(t \given \mathbf{x}_t)$ are predicted with very similar models, but
adapted to single endpoint time-to-event data. The unique event is
then simply `event of any kind'. Then we compute the conditional
quantities $\widehat{\mbox{AUC}}_r^{\mbox{\tiny cond}}(t+2, t)$ and
$\widehat{\mbox{PE}}_r^{\mbox{\tiny cond}}(t+2, t)$, so that, in our
case $s=t-2$ depends on $t$.


Figure \ref{fig:AUCs_PrTplus2} shows the conditional cause-specific
time-dependent AUCs. These plots look very
similar to the unconditional ones in the main manuscript
and it is hard to decide on a `winning' model as the ranking by AUC
varies much with time and cause. This is why we compute a
time-independent discrimination measure, the conditional $C$-index in
Table \ref{tab:cond_cindex}. For causes `dead' and `VAP noPA' model
\textbf{A} has highest $C$-index while model \textbf{B} has best
discrimination for causes `VAP PA' and model \textbf{C} for
`extubated'. However, the associated uncertainty is quite
large. We finally compute the conditional cause-specific relative
error reduction curves in Figure
\ref{fig:RER_curves_forTplus2plots}. Our candidate models perform
worse than the null model for cause `dead' whereas the dynamic
predictions perform better for all other causes, especially for later
$t$.


\begin{knitrout}
\definecolor{shadecolor}{rgb}{0.969, 0.969, 0.969}\color{fgcolor}\begin{figure}

{\centering \includegraphics[width=\linewidth,height=\linewidth]{figure/AUCs_PrTplus2-1} 
  
}

\caption[Conditional cause-specific time-dependent AUCs for the two-days-ahead prediction computed with the
         three models of interest]{Conditional cause-specific
           time-dependent AUCs for the two-days-ahead
           prediction computed with the three models of
           interest.}\label{fig:AUCs_PrTplus2}
\end{figure}


\end{knitrout}


% latex table generated in R 3.5.2 by xtable 1.8-2 package
% Mon Jan 21 14:53:19 2019
\begin{table}[ht]
\centering
\begin{tabular}{rllllll}
&  
  \multicolumn{2}{c}{Model \textbf{A}} & 
  \multicolumn{2}{c}{Model \textbf{B}} & 
  \multicolumn{2}{c}{Model \textbf{C}} \\ \hline
\hline
dead & 0.75 & [0.67, 0.82] & 0.74 & [0.67, 0.82] & 0.74 & [0.67, 0.82] \\ 
extubated & 0.64 & [0.57, 0.70] & 0.64 & [0.57, 0.71] & 0.65 & [0.57, 0.72] \\ 
VAP noPA & 0.67 & [0.59, 0.74] & 0.65 & [0.58, 0.72] & 0.64 & [0.58, 0.70] \\ 
VAP PA & 0.52 & [0.45, 0.60] & 0.53 & [0.47, 0.59] & 0.52 & [0.47, 0.58] \\ 
\hline
\end{tabular}
\caption{The conditional cause-specific $C$-indices for the
  three prediction models with their 95\% confidence intervals.}
\label{tab:cond_cindex}
\end{table}


\begin{knitrout}
\definecolor{shadecolor}{rgb}{0.969, 0.969, 0.969}\color{fgcolor}\begin{figure}

{\centering \includegraphics[width=\linewidth,height=\linewidth]{figure/RER_curves_forTplus2plots-1} 
  
}

\caption[Conditional cause-specific relative error reduction curves
         for the three candidate models relative to the null model without any
         covariates]{Conditional cause-specific relative error reduction curves
           for the three candidate models relative to the null model without
           any covariates.}\label{fig:RER_curves_forTplus2plots}
\end{figure}
\end{knitrout}

\pagebreak 

\bibliography{lit_validation}

\end{document}
