# Supplementary material for: Validation of discrete time‐to‐event prediction models in the presence of competing risks
Source: Biom J. 2019 Jul 31;62(3):643–57. doi: 10.1002/bimj.201800293 (PMC7217187; doi:10.1002/bimj.201800293)
Supplement: Supplementary file 3 — Supporting Information [file BIMJ-62-643-s002.zip]

Archive with 6 entries (3 files):
- CodeSupplement/
- CodeSupplement/README
- CodeSupplement/DCRvalidation_0.1.0.tar.gz
- CodeSupplement/Results/
- CodeSupplement/Code/
- CodeSupplement/Code/code.R
