# Supplementary material for: Validation of discrete time‐to‐event prediction models in the presence of competing risks
Source: Biom J. 2019 Jul 31;62(3):643–57. doi: 10.1002/bimj.201800293 (PMC7217187; doi:10.1002/bimj.201800293)
Supplement: Supplementary file 3 — Supporting Information [file BIMJ-62-643-s002.zip › CodeSupplement/README]

README

Source code for the manuscript "Validation of discrete time-to-event prediction
models in the presence of competing risks"
by R. Heyard, W. Ibn Essaied and L. Held 

For questions or comments about the code please contact R. Heyard (rachel.heyard@uzh.ch).

The following code has been written using R-3.5.2 (platform: x86_64-pc-linux-gnu (64-bit)).

As the data set used in the manuscript contains sensible patient data, this code supplement uses a smaller but very similar data set to illustrate how all the results and plots in the manuscript can be reproduced.  
