# Supplementary material for: Validation of discrete time‐to‐event prediction models in the presence of competing risks
Source: Biom J. 2019 Jul 31;62(3):643–57. doi: 10.1002/bimj.201800293 (PMC7217187; doi:10.1002/bimj.201800293)
Supplement: Supplementary file 3 — Supporting Information [file BIMJ-62-643-s002.zip › CodeSupplement/Code/code.R]

################################################################################
#
#
#   Project     : BiomJ article "Validation of discrete time-to-event prediction
#                 models in the presence of competing risks"
#   Authors     : R. Heyard, J. Timsit and L. Held
#
#   R Version   : 3.5.2
#
#
################################################################################

##############################################################
# Make sure the current working dir. is the code folder: #####
 setwd('CodeSupplement/')                                   
##############################################################

############################################
# to make the code reproducible! use seed! #
############################################
set.seed(5)

# check whether DCRvalidation is installed:
if (!('DCRvalidation' %in% installed.packages()[,1]))
  install.packages("../DCRvalidation_0.1.0.tar.gz", repos = NULL, 
                   type = "source")
# same with TBFmultionmial:
if (!('TBFmultinomial' %in% installed.packages()[,1]))
  install.packages("TBFmultinomial")

# same with biostatUZH:
if (!('biostatUZH' %in% installed.packages()[,1]))
  install.packages("biostatUZH", repos = "http://R-Forge.R-project.org") 

#############
# libraries #
#############
library("TBFmultinomial")
library("DCRvalidation")
library("dplyr")

####################################################
# loading the data from the TBFmultinomial package #
####################################################
# VAP_data is a dataset which is very similar to the one used in the manuscript
# and simpler as only 3 competing events are present
data("VAP_data")
dim(VAP_data)
head(VAP_data, 10)
table(VAP_data$outcome)
# modifying the data to include the lags needed
VAP_data <- VAP_data %>%
  group_by(ID) %>%
  mutate(SOFA_0 = SOFA,
         SOFA_1 = c(NA, SOFA[-(length(ID))]),
         SOFA_2 = c(NA, NA, SOFA[-((length(ID)-1):length(ID))])) %>%
  as.data.frame()
# to be sure to use the same data for each model we delete all the
# rows with NA in a SOFA score
VAP_data_lagg <- VAP_data[-which(is.na(VAP_data$SOFA_2)),]


########################################################
# define and fit the null model and the models A and B #
########################################################
nullmodel_f <- outcome ~ ns(day, df = 4)
modelA_f <- outcome ~ ns(day, df = 4) + gender + type + SAPSadmission
modelB_f <- outcome ~ ns(day, df = 4) + gender + type + SAPSadmission + 
  SOFA_0 + SOFA_2

nullmodel <- vglm(formula = nullmodel_f, data = VAP_data_lagg,
                  family = multinomial(refLevel = 1))
modelA <- vglm(formula = modelA_f, data = VAP_data_lagg,
               family = multinomial(refLevel = 1))
modelB <- vglm(formula = modelB_f, data = VAP_data_lagg,
               family = multinomial(refLevel = 1))

# predict from these models:
prob_hat_model0  <- predictvglm(nullmodel, newdata = VAP_data_lagg,
                                type = "response")
linPred_model0 <- predictvglm(nullmodel, newdata = VAP_data_lagg,
                              type = 'link')

prob_hat_modelA  <- predictvglm(modelA, newdata = VAP_data_lagg,
                                type = "response")
linPred_modelA <- predictvglm(modelA, newdata = VAP_data_lagg,
                              type = 'link')

prob_hat_modelB  <- predictvglm(modelB, newdata = VAP_data_lagg,
                                type = "response")
linPred_modelB <- predictvglm(modelB, newdata = VAP_data_lagg,
                              type = 'link')


######################
# reproduce FIGURE 1 #
######################
# cause-specific time-dependent AUC
discrimination_Model0_Lietal <- 
  lapply(levels(VAP_data_lagg$outcome)[-1], 
         function(c){
           discrimination(predictedProbs = prob_hat_model0, 
                          time_points = 1:20, 
                          event_of_interest = c,
                          data = VAP_data_lagg, 
                          name_outcome = 'outcome',
                          name_timeVar = 'day')
         })
timeDep_auc_Model0_Lietal <- lapply(discrimination_Model0_Lietal, 
                                    function(D) D$time_dependent_auc)

discrimination_auc_ModelA_Lietal <-
  lapply(levels(VAP_data_lagg$outcome)[-1], 
         function(c){
           discrimination(predictedProbs = prob_hat_modelA, 
                          time_points = 1:20, 
                          event_of_interest = c,
                          data = VAP_data_lagg, 
                          name_outcome = 'outcome',
                          name_timeVar = 'day')
         })
timeDep_auc_ModelA_Lietal <- lapply(discrimination_auc_ModelA_Lietal, 
                                    function(D) D$time_dependent_auc)

discrimination_auc_ModelB_Lietal <-
  lapply(levels(VAP_data_lagg$outcome)[-1], 
         function(c){
           discrimination(predictedProbs = prob_hat_modelB, 
                          time_points = 1:20, 
                          event_of_interest = c,
                          data = VAP_data_lagg, 
                          name_outcome = 'outcome',
                          name_timeVar = 'day')
         })
timeDep_auc_ModelB_Lietal <- lapply(discrimination_auc_ModelB_Lietal, 
                                    function(D) D$time_dependent_auc)

postscript(file="Results/Figure1.eps", horizontal = FALSE, 
           width=10, height=10)
causesNAMES <- c('dead', 'extubated', 'VAP')
par(mfrow = c(2, 2), las = 1, mar = c(4, 4, 2, 4))
for(i in 1:3){
  plot(1:20, timeDep_auc_ModelA_Lietal[[i]], type = 'b', lwd = 1.5, col = 'gray24',
       main = paste0('cause: ', causesNAMES[i]),
       ylab = 'AUC',
       xlab = 'days since start of ventilation', pch = 0,
       ylim = c(0, 1))
  lines(1:20, timeDep_auc_ModelB_Lietal[[i]], col = 'gray24',
        type = 'b', lwd = 1.5, pch = 1, lty = 2)
  abline(h=.5, lty = 3)
  if (i == 4)
    legend('topright', legend = c('Model A', 'Model B'),
           col = c('gray24', 'gray24'), lty = c(1,2), 
           pch = c(0,1), cex = .85)
  par(new=TRUE)
  nbEVENTS <- sapply(1:20,
                     function(time){
                       tab <- table(
                         VAP_data_lagg$outcome[which(VAP_data_lagg$day == time)])
                       unname(tab[i+1])})
  plot(1:20,
       nbEVENTS,
       type = 'h', xaxt = 'n', yaxt='n',
       xlab = '', ylab = '', axes = FALSE, lwd = 2.5,
       col = rgb(128,128,128, maxColorValue = 255, alpha = 80))
  mtext(paste0('number of events'),
        side=4, line = 2, las = 0, cex = .8)
  axis(4, ylim = c(0, max(nbEVENTS/sum(nbEVENTS)*100)))
  par(new=FALSE)
}
dev.off()


######################
# reproduce FIGURE 2 #
######################
# cause-specific calibration plots following Berger and Schmid
postscript(file="Results/Figure2.eps", horizontal = FALSE, 
           width=10, height=10)
par(mfrow = c(2,2), las = 1)
causes <- colnames(prob_hat_model0)[-1]
xaxes <- list(c(0, .14), c(0, .25), c(0, .04), c(0, .018))
yaxes <- list(c(0, .205), c(0, .25), c(0, .08), c(0, .035))
causeNAME <- c('dead', 'extubated', 'VAP')
for (i in 1:3){
  CalibrationPlot_BERGER_SCHMID(predProbs = prob_hat_modelA,
                                lambdas = linPred_modelA,
                                whichCR = causes[i],
                                outcome = VAP_data_lagg$outcome,
                                xlim = xaxes[[i]], ylim = yaxes[[i]],
                                color = rgb(red = 115, green=111, blue =111, max = 255),
                                regressionline = TRUE, pch = 0, lty = 1,
                                xlab = paste0('Predicted probability of cause ',
                                              causeNAME[i]),
                                ylab = paste0('Observed proportions of cause ',
                                              causeNAME[i]))
  
  CalibrationPlot_BERGER_SCHMID(predProbs = prob_hat_modelB,
                                lambdas = linPred_modelB,
                                whichCR = causes[i], pch = 1,
                                outcome = VAP_data_lagg$outcome,
                                add = TRUE, regressionline = TRUE, lty = 2,
                                color = rgb(red = 115, green=111, blue =111, max = 255))
}
plot.new()
legend('center', legend = c('Model A', 'Model B'),
       col = c(#rgb(red = 22, green=127, blue =14, max = 255),
         rgb(red = 115, green=111, blue =111, max = 255),
         rgb(red = 115, green=111, blue =111, max = 255)),
       pch = c(0, 1), lty = c(1, 2))
dev.off()

######################
# reproduce FIGURE 3 #
######################
# cause-specific prediction error curves
PE_Model0 <- PE_Curve_CR(train = VAP_data_lagg,
                         test = VAP_data_lagg, varName_identifier = 'ID', 
                         varName_time = 'day', 
                         hazards = prob_hat_model0[ , -1],
                         varName_outcome = 'outcome', 
                         start = 3, uptoTIME = 20)
PE_ModelA <- PE_Curve_CR(train = VAP_data_lagg,
                         test = VAP_data_lagg, varName_identifier = 'ID', 
                         varName_time = 'day', 
                         hazards = prob_hat_modelA[ , -1],
                         varName_outcome = 'outcome', 
                         start = 3, uptoTIME = 20)
PE_ModelB <- PE_Curve_CR(train = VAP_data_lagg,
                         test = VAP_data_lagg, varName_identifier = 'ID', 
                         varName_time = 'day', 
                         hazards = prob_hat_modelB[ , -1],
                         varName_outcome = 'outcome', 
                         start = 3, uptoTIME = 20)
postscript(file="Results/Figure3.eps", horizontal = FALSE, 
           width=10, height=10)
ylim <- list(c(0, .12), c(0, .25), c(0, .115))
causeNAMES <- c('dead', 'extubated', 'VAP')
names(ylim) <- names(causeNAMES) <- names(PE_ModelA$CIF)
par(mfrow = c(2, 2), mar=c(5, 4, 4, 6) + 0.1, las = 1)
i <- 1
for (c in names(PE_ModelA$CIF)){
  plot_PE(PE_object = PE_ModelA, cause = c,
          ylab = 'Prediction error', xlab = 'days since start of ventilation', 
          main = paste0('cause: ', causeNAMES[c]),
          ylim = ylim[[c]], color = 'gray24', lty = 1)
  plot_PE(PE_object = PE_Model0, cause = c, color = 'black', lty = 4,
          add = TRUE)
  plot_PE(PE_object = PE_ModelB, cause = c, color = 'gray24', lty = 2, 
          add = TRUE)
  par(new=TRUE)
  nbEVENTS <- sapply(3:20,
                     function(time){
                       tab <- table(
                         VAP_data_lagg$outcome[which(VAP_data_lagg$day == time)])
                       unname(tab[i+1])})
  plot(3:20,
       nbEVENTS,
       type = 'h', xaxt = 'n', yaxt='n',
       xlab = '', ylab = '', axes = FALSE, lwd = 2.5,
       col = rgb(128,128,128, maxColorValue = 255, alpha = 80))
  mtext(paste0('number of events'),
        side=4, line = 2, las = 0, cex = .8)
  axis(4, ylim = c(0, max(nbEVENTS/sum(nbEVENTS)*100)))
  par(new=FALSE)
  i <- i + 1
} 
plot.new()
legend('center', legend = c('Model 0', 'Model A', 'Model B'), 
       col = c('black', 'gray24', 'gray24'), 
       lty = c(4, 1, 2), lwd = 1.5, cex = .8)
dev.off()

######################
# reproduce FIGURE 4 #
######################
# cause-specific error reduction curves
postscript(file="Results/Figure4.eps", horizontal = FALSE, 
           width=10, height=10)
ylim <- list(c(-.4, .6), c(-.05, .25), c(-.75, .1))
par(mfrow = c(2, 2), las = 1) 
for (c in 1:length(PE_ModelA$CIF)){
  plot_RER(PE_of_interest = PE_ModelA, PE_null = PE_Model0, 
           cause = causes[c], color = 'gray24', lty = 1,
           ylab = 'Relative error reduction',
           xlab = 'days since start of ventilation', 
           main = paste0('cause: ', causeNAME[c]), ylim = ylim[[c]])
  abline(h = 0, lty = 2)
  plot_RER(PE_of_interest = PE_ModelB, PE_null = PE_Model0,
           cause = causes[c], color = 'gray24', add = TRUE, lty = 2)
}
plot.new()
legend('center', legend = c('Model A', 'Model B'), 
       col = c('gray24', 'gray24'), 
       lty = c(1, 2), lwd = 1.5, bg = 'white', cex = .9)
dev.off()

#####################
# reproduce TABLE 3 #
#####################
# cause-specific c-index
causes <- c('dead', 'extubated', 'VAP')
Cindex_ModelA <- sapply(1:3,
                        function(c) discrimination_auc_ModelA_Lietal[[c]]$Cindex)
Cindex_ModelB <- sapply(1:3,
                        function(c) discrimination_auc_ModelB_Lietal[[c]]$Cindex)

Jackknife_discr_modelA <- lapply(unique(VAP_data_lagg$ID), function(id){
  jackknife_subset_probs <- prob_hat_modelA[-which(VAP_data_lagg$ID == id),]
  data_subset <- VAP_data_lagg[-which(VAP_data_lagg$ID == id),]
  DISCRIMINTATION <- 
    lapply(c('dead', 'extubated', 'VAP'), 
           function(c){
             DISCR_res_r <- discrimination(predictedProbs = jackknife_subset_probs, 
                                           time_points = 5:21, 
                                           event_of_interest = c,
                                           data = data_subset, 
                                           name_outcome = 'outcome',
                                           name_timeVar = 'day')
             return(DISCR_res_r)
           })
  names(DISCRIMINTATION) <- c('dead', 'extubated', 'VAP')            
  return(DISCRIMINTATION)
}) 
Jackknife_discr_modelB <- lapply(unique(VAP_data_lagg$ID), function(id){
  jackknife_subset_probs <- prob_hat_modelB[-which(VAP_data_lagg$ID == id),]
  data_subset <- VAP_data_lagg[-which(VAP_data_lagg$ID == id),]
  DISCRIMINTATION <- lapply(c('dead', 'extubated', 'VAP'), function(c){
                                DISCR_res_r <- 
                                  discrimination(predictedProbs = jackknife_subset_probs, 
                                                 time_points = 5:21, 
                                                 event_of_interest = c,
                                                 data = data_subset, 
                                                 name_outcome = 'outcome',
                                                 name_timeVar = 'day')
                                return(DISCR_res_r)
                              })
  names(DISCRIMINTATION) <- c('dead', 'extubated', 'VAP')            
  return(DISCRIMINTATION)
}) 

theta_bar_Cindex_modelA <- sapply(c('dead', 'extubated', 'VAP'), 
                                  function(c){
                                    mean(sapply(Jackknife_discr_modelA, 
                                                function(J) J[[c]]$Cindex))
                                  })
names(theta_bar_Cindex_modelA) <- c('dead', 'extubated', 'VAP')
jackknife_se_Cindex_modelA <- 
  sapply(c('dead', 'extubated', 'VAP'), function(c){
    sqrt((length(Jackknife_discr_modelA) - 1)/
           length(Jackknife_discr_modelA) * 
           sum(sapply(Jackknife_discr_modelA, 
                      function(J) (J[[c]]$Cindex - 
                                     theta_bar_Cindex_modelA[c])**2)))
  })

theta_bar_Cindex_modelB <- sapply(c('dead', 'extubated', 'VAP'), 
                                  function(c){
                                    mean(sapply(Jackknife_discr_modelB, 
                                                function(J) J[[c]]$Cindex))
                                  })
names(theta_bar_Cindex_modelB) <- c('dead', 'extubated', 'VAP')
jackknife_se_Cindex_modelB <- 
  sapply(c('dead', 'extubated', 'VAP'), function(c){
    sqrt((length(Jackknife_discr_modelB) - 1)/length(Jackknife_discr_modelB) * 
           sum(sapply(Jackknife_discr_modelB, 
                      function(J) (J[[c]]$Cindex - 
                                     theta_bar_Cindex_modelB[c])**2)))
  })

digits <- 2
CI_modelA <- sapply(seq_along(jackknife_se_Cindex_modelA), function(jk) {
  CI <- format(c(Cindex_ModelA[jk] - 1.96*jackknife_se_Cindex_modelA[jk],
                 Cindex_ModelA[jk] + 1.96*jackknife_se_Cindex_modelA[jk]), 
               digits = digits, nsmall = digits )
  paste0('[', CI[1], ', ', CI[2], ']')
})
CI_modelB <- sapply(seq_along(jackknife_se_Cindex_modelB), function(jk) {
  CI <- format(c(Cindex_ModelB[jk] - 1.96*jackknife_se_Cindex_modelB[jk], 
                 Cindex_ModelB[jk] + 1.96*jackknife_se_Cindex_modelB[jk]), 
               digits = digits, nsmall = digits )
  paste0('[', CI[1], ', ', CI[2], ']')
})

mat <- cbind(format(Cindex_ModelA, digits = digits, nsmall = digits+1), 
             CI_modelA, 
             format(Cindex_ModelB, digits = digits, nsmall = digits+1), 
             CI_modelB)
mat


#####################
# reproduce TABLE 4 #
#####################
# cause-specific overal c-index
tab20 <- table(VAP_data_lagg$outcome[which(VAP_data_lagg$day%in%(3:20))])[-1]
overallCINDEX_ModelA <-
  sum(Cindex_ModelA*tab20)/sum(tab20)
overallCINDEX_ModelB <-
  sum(Cindex_ModelB*tab20)/sum(tab20)

Jackknife_overallC_modelA <- sapply(unique(VAP_data_lagg$ID), function(id){
  jackknife_subset_probs <- prob_hat_modelA[-which(VAP_data_lagg$ID == id),]
  data_subset <- VAP_data_lagg[-which(VAP_data_lagg$ID == id),]
  DISCRIMINTATION <- lapply(c('dead', 'extubated', 'VAP'),
                            function(c){
                                DISCR_res_r <-
                                  discrimination(predictedProbs = jackknife_subset_probs,
                                                 time_points = 3:20,
                                                 event_of_interest = c,
                                                 data = data_subset,
                                                 name_outcome = 'outcome',
                                                 name_timeVar = 'day')
                                return(DISCR_res_r)
                              })
  names(DISCRIMINTATION) <- c('dead', 'extubated', 'VAP')
  Cindex <-
    sapply(c('dead', 'extubated', 'VAP'), function(c) 
      DISCRIMINTATION[[c]]$Cindex)
  tab21 <- table(data_subset$outcome[which(data_subset$day%in%(5:21))])[-1]
  return(sum(Cindex*tab20)/sum(tab20))
})

theta_bar_overall_modelA <- mean(Jackknife_overallC_modelA)

jackknife_se_overall_modelA <-
  sqrt((length(Jackknife_overallC_modelA) - 1)/length(Jackknife_overallC_modelA) *
         sum(sapply(Jackknife_overallC_modelA,
                    function(J) (J - theta_bar_overall_modelA)**2)))


Jackknife_overallC_modelB <- sapply(unique(VAP_data_lagg$ID), function(id){
  jackknife_subset_probs <- prob_hat_modelB[-which(VAP_data_lagg$ID == id),]
  data_subset <- VAP_data_lagg[-which(VAP_data_lagg$ID == id),]
  DISCRIMINTATION <- lapply(c('dead', 'extubated', 'VAP'),
                            function(c){
                                DISCR_res_r <-
                                  discrimination(predictedProbs = jackknife_subset_probs,
                                                 time_points = 3:20,
                                                 event_of_interest = c,
                                                 data = data_subset,
                                                 name_outcome = 'outcome',
                                                 name_timeVar = 'day')
                                return(DISCR_res_r)
                              })
  names(DISCRIMINTATION) <- c('dead', 'extubated', 'VAP')
  Cindex <-
    sapply(c('dead', 'extubated', 'VAP'), 
           function(c) DISCRIMINTATION[[c]]$Cindex)
  tab21 <- table(data_subset$outcome[which(data_subset$day%in%(5:21))])[-1]
  return(sum(Cindex*tab20)/sum(tab20))
})
theta_bar_overall_modelB <- mean(Jackknife_overallC_modelB)
jackknife_se_overall_modelB <-
  sqrt((length(Jackknife_overallC_modelB) - 1)/length(Jackknife_overallC_modelB) *
         sum(sapply(Jackknife_overallC_modelB,
                    function(J) (J - theta_bar_overall_modelB)**2)))

digits <- 2
CI_modelA_overall <- sapply(seq_along(jackknife_se_overall_modelA), function(jk) {
  CI <- format(c(overallCINDEX_ModelA[jk] - 1.96*jackknife_se_overall_modelA[jk],
                 overallCINDEX_ModelA[jk] + 1.96*jackknife_se_overall_modelA[jk]), 
               digits = digits, nsmall = digits )
  paste0('[', CI[1], ', ', CI[2], ']')
})
CI_modelB_overall <- sapply(seq_along(jackknife_se_overall_modelB), function(jk) {
  CI <- format(c(overallCINDEX_ModelB[jk] - 1.96*jackknife_se_overall_modelB[jk], 
                 overallCINDEX_ModelB[jk] + 1.96*jackknife_se_overall_modelB[jk]), 
               digits = digits, nsmall = digits )
  paste0('[', CI[1], ', ', CI[2], ']')
})

mat <- cbind(format(overallCINDEX_ModelA, digits = digits, nsmall = digits+1), 
             CI_modelA_overall, 
             format(overallCINDEX_ModelB, digits = digits, nsmall = digits+1), 
             CI_modelB_overall)


#####################
# reproduce TABLE 5 #
#####################
# cause-specific calibration slope and intercept
CS_Model0 <-
  CS_CI_p_CR(lambdas = linPred_model0[which(VAP_data_lagg$day<=20),],
             outcome = VAP_data_lagg$outcome[which(VAP_data_lagg$day<=20)])
CS_ModelA <- 
  CS_CI_p_CR(lambdas = linPred_modelA[which(VAP_data_lagg$day<=20),],
             outcome = VAP_data_lagg$outcome[which(VAP_data_lagg$day<=20)])
CS_ModelB <- 
  CS_CI_p_CR(lambdas = linPred_modelB[which(VAP_data_lagg$day<=20),],
             outcome = VAP_data_lagg$outcome[which(VAP_data_lagg$day<=20)])

nice_CS <- function(calibration_stuff, slope = TRUE, digits = 3){
  interested <- if (slope) calibration_stuff$Calibration.slopes else  
    calibration_stuff$Calibration.intercepts
  sapply(interested, 
         function(I) paste0(format(I[2], digits = digits - 2, 
                                   nsmall =  digits-1), ' [',
                            format(I[1], digits = digits - 2,
                                   nsmall = digits-1), '; ', 
                            format(I[3], digits = digits - 2, 
                                   nsmall = digits-1), ']'))
}

BIG.TAB <- matrix(c(nice_CS(CS_Model0), nice_CS(CS_Model0, slope = FALSE),
                    nice_CS(CS_ModelA), nice_CS(CS_ModelA, slope = FALSE),
                    nice_CS(CS_ModelB), nice_CS(CS_ModelB, slope = FALSE)),
                  byrow = FALSE, nrow = 3)
BIG.TAB <- rbind(BIG.TAB, c(CS_Model0$p.overall, NA,
                            CS_ModelA$p.overall, NA,
                            CS_ModelB$p.overall, NA))
BIG.TAB <- rbind(BIG.TAB, c(CS_Model0$p.slopes,
                            CS_Model0$p.int,
                            CS_ModelA$p.slopes, 
                            CS_ModelA$p.int,
                            CS_ModelB$p.slopes,
                            CS_ModelB$p.int))
colnames(BIG.TAB) <- rep(c('CS', 'CI'), 3)
rownames(BIG.TAB) <- c('dead', 'extubated', 'VAP ', 
                       '$p$-val (test 1)', '$p$-val (test 2)')


#####################
# reproduce TABLE 6 #
#####################
# cause-specific integrated prediction error
IPE_Model0 <- integratedPE(PE_Model0)
IPE_ModelA <- integratedPE(PE_ModelA)
IPE_ModelB <- integratedPE(PE_ModelB)
Jackknife_prediction_error_model0 <-
  lapply(unique(VAP_data_lagg$ID), function(id){
    jackknife_subset_probs <- prob_hat_model0[-which(VAP_data_lagg$ID == id),-1]
    data_subset_test <- VAP_data_lagg[-which(VAP_data_lagg$ID == id),]
    PREDICTION_ERROR <- 
      PE_Curve_CR(train = VAP_data_lagg, 
                  test = data_subset_test, varName_identifier = 'ID', 
                  varName_time = 'day', 
                  hazards = jackknife_subset_probs,
                  varName_outcome = 'outcome', 
                  start = 3, uptoTIME = 20)
    IPES <- integratedPE(PREDICTION_ERROR)            
    return(IPES)
  }) 
Jackknife_prediction_error_modelA <-
  lapply(unique(VAP_data_lagg$ID), function(id){
    jackknife_subset_probs <- prob_hat_modelA[-which(VAP_data_lagg$ID == id), -1]
    data_subset_test <- VAP_data_lagg[-which(VAP_data_lagg$ID == id),]
    PREDICTION_ERROR <- 
      PE_Curve_CR(train = VAP_data_lagg, 
                  test = data_subset_test, varName_identifier = 'ID', 
                  varName_time = 'day', 
                  hazards = jackknife_subset_probs,
                  varName_outcome = 'outcome', 
                  start = 3, uptoTIME = 20)
    IPES <- integratedPE(PREDICTION_ERROR)            
    return(IPES)
  }) 
Jackknife_prediction_error_modelB <-
  lapply(unique(VAP_data_lagg$ID), function(id){
    jackknife_subset_probs <- prob_hat_modelB[-which(VAP_data_lagg$ID == id),-1]
    data_subset_test <- VAP_data_lagg[-which(VAP_data_lagg$ID == id),]
    PREDICTION_ERROR <- 
      PE_Curve_CR(train = VAP_data_lagg, 
                  test = data_subset_test, varName_identifier = 'ID', 
                  varName_time = 'day', 
                  hazards = jackknife_subset_probs,
                  varName_outcome = 'outcome', 
                  start = 3, uptoTIME = 20)
    IPES <- integratedPE(PREDICTION_ERROR)            
    return(IPES)
  }) 
theta_bar_IPE_model0 <- sapply(c('dead', 'extubated', 'VAP'), 
                               function(c){
                                 mean(sapply(Jackknife_prediction_error_model0, function(J) J[c]))
                               })
theta_bar_IPE_modelA <- sapply(c('dead', 'extubated', 'VAP'), 
                               function(c){
                                 mean(sapply(Jackknife_prediction_error_modelA, function(J) J[c]))
                               })
theta_bar_IPE_modelB <- sapply(c('dead', 'extubated', 'VAP'), 
                               function(c){
                                 mean(sapply(Jackknife_prediction_error_modelB, function(J) J[c]))
                               })
jackknife_se_IPE_model0 <- 
  sapply(c('dead', 'extubated', 'VAP'), function(c){
    sqrt((length(Jackknife_prediction_error_model0) - 1)/length(Jackknife_prediction_error_model0) * 
           sum(sapply(Jackknife_prediction_error_model0, 
                      function(J) (J[c] - theta_bar_IPE_model0[c])**2)))
  })
jackknife_se_IPE_modelA <- 
  sapply(c('dead', 'extubated', 'VAP'), function(c){
    sqrt((length(Jackknife_prediction_error_modelA) - 1)/length(Jackknife_prediction_error_modelA) * 
           sum(sapply(Jackknife_prediction_error_modelA, 
                      function(J) (J[c] - theta_bar_IPE_modelA[c])**2)))
  })
jackknife_se_IPE_modelB <- 
  sapply(c('dead', 'extubated', 'VAP'), function(c){
    sqrt((length(Jackknife_prediction_error_modelB) - 1)/length(Jackknife_prediction_error_modelB) * 
           sum(sapply(Jackknife_prediction_error_modelB, 
                      function(J) (J[c] - theta_bar_IPE_modelB[c])**2)))
  })
digits <- 2
CI_IPEmodel0 <- sapply(seq_along(jackknife_se_IPE_model0), function(jk) {
  CI <- format(c(100*IPE_Model0[jk] - 1.96*100*jackknife_se_IPE_model0[jk],
                 100*IPE_Model0[jk] + 1.96*100*jackknife_se_IPE_model0[jk]), 
               digits = digits, nsmall = digits)
  paste0('[', CI[1], '; ', CI[2], ']')
})
CI_IPEmodelA <- sapply(seq_along(jackknife_se_IPE_modelA), function(jk) {
  CI <- format(c(100*IPE_ModelA[jk] - 1.96*100*jackknife_se_IPE_modelA[jk],
                 100*IPE_ModelA[jk] + 1.96*100*jackknife_se_IPE_modelA[jk]), 
               digits = digits, nsmall = digits )
  paste0('[', CI[1], '; ', CI[2], ']')
})
CI_IPEmodelB <- sapply(seq_along(jackknife_se_IPE_modelB), function(jk) {
  CI <- format(c(100*IPE_ModelB[jk] - 1.96*100*jackknife_se_IPE_modelB[jk],
                 100*IPE_ModelB[jk] + 1.96*100*jackknife_se_IPE_modelB[jk]), 
               digits = digits, nsmall = digits )
  paste0('[', CI[1], '; ', CI[2], ']')
})
mat <- cbind(format(100*IPE_Model0, digits = digits, nsmall = digits),
             CI_IPEmodel0, 
             format(100*IPE_ModelA, digits = digits, nsmall = digits), 
             CI_IPEmodelA,
             format(100*IPE_ModelB, digits = digits, nsmall = digits ), 
             CI_IPEmodelB)
rownames(mat) <- c('dead', 'extubated', 'VAP')
